# Supplementary material for: Risk Factors for Overweight and Obesity within the Home Environment of Preschool Children in Sub-Saharan Africa: A Systematic Review
Source: Nutrients. 2022 Apr 20;14(9):1706. doi: 10.3390/nu14091706 (PMC9100775; doi:10.3390/nu14091706)
Supplement: Supplementary file 1 [file nutrients-14-01706-s001.zip]

Archive with 1 entries (1 files):
- nutrients-1616579-supplementary.pdf
